# Supplementary material for: Comparison of In Vitro Methods for Assaying the Antibacterial Activity of a Mix of Natural Essential Oils Against Zoonotic Bacteria
Source: Microorganisms. 2025 May 14;13(5):1125. doi: 10.3390/microorganisms13051125 (PMC12114583; doi:10.3390/microorganisms13051125)
Supplement: Supplementary file 1 [file microorganisms-13-01125-s001.zip]

Archive with 2 entries (2 files):
- microorganisms-3541982-supplementary.pdf
- microorganisms-3541982-Table S1.pdf
